# Supplementary material for: Farm biosecurity measures to prevent hepatitis E virus infection in finishing pigs on endemically infected pig farms
Source: One Health. 2023 May 27;16:100570. doi: 10.1016/j.onehlt.2023.100570 (PMC10288132; doi:10.1016/j.onehlt.2023.100570)
Supplement: Supplementary file 1 — Supplementary material [file mmc1.xlsx]

## Sheet: HEV_WP3_descriptiveStats_2022_0
Variable (A= Audit; Q= Questionnaire)	Answer	No of Farms with PCR-ELISA- batches	No of Farms without PCR-ELISA- batches	Proportion of farms with PCR-ELISA- batches	Proportion of farms without PCR-ELISA- batches
A10 - hygiene of overall	1 dirty	6	7	0.083	0.097
A10 - hygiene of overall	2 seems clean, from the rack	4	18	0.056	0.25
A10 - hygiene of overall	3 clean, from the shelf	15	22	0.208	0.306
A11 - surveyor needs to wear boots	FALSE	1	3	0.014	0.042
A11 - surveyor needs to wear boots	TRUE	24	44	0.333	0.611
A12 - boots location	1 on a rack	7	14	0.097	0.194
A12 - boots location	2 on floor, specific place	15	26	0.208	0.361
A12 - boots location	3 on floor, no specific place	3	7	0.042	0.097
A13 - boots type of sole	1 no boots with profiled soles	5	3	0.069	0.042
A13 - boots type of sole	2 part with and part without profiled soles	10	9	0.139	0.125
A13 - boots type of sole	3 all have profiled soles	10	35	0.139	0.486
A14 - boots hygiene	1 clean	6	12	0.083	0.167
A14 - boots hygiene	2 dirty	19	35	0.264	0.486
A15a - boots contain dust	FALSE	12	18	0.167	0.25
A15a - boots contain dust	TRUE	13	29	0.181	0.403
A15b - boots contain feces on sole	FALSE	14	30	0.194	0.417
A15b - boots contain feces on sole	TRUE	11	17	0.153	0.236
A15c - boots contain feces on sides	FALSE	13	30	0.181	0.417
A15c - boots contain feces on sides	TRUE	12	17	0.167	0.236
A16a - (un)loading place cleanability	FALSE	2	8	0.028	0.111
A16a - (un)loading place cleanability	TRUE	23	39	0.319	0.542
A16b - (un)loading place presence of feed silos	FALSE	9	21	0.125	0.292
A16b - (un)loading place presence of feed silos	TRUE	16	26	0.222	0.361
A16c - (un)loading place used for moving pigs between barns	FALSE	18	34	0.25	0.472
A16c - (un)loading place used for moving pigs between barns	TRUE	7	13	0.097	0.181
A16d - (un)loading place part of standard walking route	FALSE	12	15	0.167	0.208
A16d - (un)loading place part of standard walking route	TRUE	13	32	0.181	0.444
A16e - (un)loading place with separate driveway	FALSE	5	10	0.069	0.139
A16e - (un)loading place with separate driveway	TRUE	20	37	0.278	0.514
A16f - (un)loading place directly attached to barn	FALSE	11	16	0.153	0.222
A16f - (un)loading place directly attached to barn	TRUE	14	31	0.194	0.431
A16g - (un)loading place adjacent to airinlet barn	FALSE	18	24	0.25	0.333
A16g - (un)loading place adjacent to airinlet barn	TRUE	7	23	0.097	0.319
A16h - (un)loading place presence of manure pit opening	FALSE	8	17	0.111	0.236
A16h - (un)loading place presence of manure pit opening	TRUE	17	30	0.236	0.417
A17 - (un)loading place general hygiene	FALSE	12	18	0.167	0.25
A17 - (un)loading place general hygiene	TRUE	13	29	0.181	0.403
A18b - farrow - separate overall	FALSE	2	10	0.105	0.526
A18b - farrow - separate overall	TRUE	3	4	0.158	0.211
A18c - farrow - separate boots	FALSE	1	10	0.053	0.526
A18c - farrow - separate boots	TRUE	4	4	0.211	0.211
A18d - farrow - ability to clean boots	FALSE	4	10	0.211	0.526
A18d - farrow - ability to clean boots	TRUE	1	4	0.053	0.211
A18e - farrow - ability to wash hands	FALSE	1	8	0.053	0.421
A18e - farrow - ability to wash hands	TRUE	4	6	0.211	0.316
A19 - farrow - walking route	FALSE	1	6	0.053	0.316
A19 - farrow - walking route	TRUE	4	8	0.211	0.421
A1a - presence of fence around farm	FALSE	18	33	0.25	0.458
A1a - presence of fence around farm	TRUE	7	14	0.097	0.194
A1b - presence of hygiene lock	FALSE	10	13	0.139	0.181
A1b - presence of hygiene lock	TRUE	15	34	0.208	0.472
A2 - physical separation clean and dirty in hygiene lock	FALSE	8	19	0.111	0.264
A2 - physical separation clean and dirty in hygiene lock	TRUE	17	28	0.236	0.389
A20 - farrow - route from young to old pigs	FALSE	1	6	0.053	0.316
A20 - farrow - route from young to old pigs	TRUE	4	8	0.211	0.421
A21 - farrow - corridor number of materials	1 none; a few	0	8	0	0.421
A21 - farrow - corridor number of materials	2 many; full corridor	5	6	0.263	0.316
A22 - farrow - corridor degree dead flies	FALSE	1	9	0.053	0.474
A22 - farrow - corridor degree dead flies	TRUE	4	5	0.211	0.263
A26 - farrow - evidence of keeping track of cross-fostering	FALSE	1	8	0.053	0.421
A26 - farrow - evidence of keeping track of cross-fostering	TRUE	4	6	0.211	0.316
A27 - farrow - variation in number of pigs per pen	1 standard deviation <=1	3	6	0.167	0.333
A27 - farrow - variation in number of pigs per pen	2 standard deviation >1	1	8	0.056	0.444
A29 - farrow - walking route between barns	1 inside	3	8	0.158	0.421
A29 - farrow - walking route between barns	2 outside	2	6	0.105	0.316
A3 - ability to wash hands in hygiene lock	FALSE	2	7	0.028	0.097
A3 - ability to wash hands in hygiene lock	TRUE	23	40	0.319	0.556
A30a - wean - specific footwear for walking between barns	FALSE	4	13	0.182	0.591
A30a - wean - specific footwear for walking between barns	TRUE	2	3	0.091	0.136
A30c - wean - separate overall	FALSE	4	12	0.182	0.545
A30c - wean - separate overall	TRUE	2	4	0.091	0.182
A30d - wean - separate boots	FALSE	3	11	0.136	0.5
A30d - wean - separate boots	TRUE	3	5	0.136	0.227
A30g - wean - ability to wash hands	FALSE	3	13	0.136	0.591
A30g - wean - ability to wash hands	TRUE	3	3	0.136	0.136
A31 - wean - walking route	FALSE	2	7	0.087	0.304
A31 - wean - walking route	TRUE	4	9	0.174	0.391
A32 - wean - route from young to old pigs	FALSE	2	9	0.087	0.391
A32 - wean - route from young to old pigs	TRUE	4	8	0.174	0.348
A33 - wean - corridor number of materials	1 none; a few	4	9	0.174	0.391
A33 - wean - corridor number of materials	2 many; full corridor	2	8	0.087	0.348
A34 - wean - corridor degree dead flies	FALSE	1	11	0.043	0.478
A34 - wean - corridor degree dead flies	TRUE	5	6	0.217	0.261
A35 - wean - corridor degree feces of vermin	FALSE	3	15	0.13	0.652
A35 - wean - corridor degree feces of vermin	TRUE	3	2	0.13	0.087
A36a - wean - average number of pigs per pen	1 12 to 20	4	7	0.174	0.304
A36a - wean - average number of pigs per pen	2 23 to 110	2	10	0.087	0.435
A36b - wean - pig density per pen in m2	1 <=0.377 m2	4	8	0.174	0.348
A36b - wean - pig density per pen in m2	2 >0.377 m2	2	9	0.087	0.391
A36c - wean - proportion solid floor	0 0%	3	5	0.087	0.217
A36c - wean - proportion solid floor	1 1 to 45%	1	7	0.13	0.217
A36c - wean - proportion solid floor	2 >45%	2	5	0.043	0.304
A36d - wean - hygiene of floor	1 dry	6	11	0.261	0.478
A36d - wean - hygiene of floor	2 sometimes wet	0	6	0	0.261
A36e - wean - floor material concrete	FALSE	3	4	0.125	0.167
A36e - wean - floor material concrete	TRUE	3	14	0.125	0.583
A36f - wean - floor material plastic	FALSE	3	7	0.125	0.292
A36f - wean - floor material plastic	TRUE	3	11	0.125	0.458
A36g - wean - floor material rubber	FALSE	5	14	0.208	0.583
A36g - wean - floor material rubber	TRUE	1	4	0.042	0.167
A36h - wean - floor material steel	FALSE	4	11	0.167	0.458
A36h - wean - floor material steel	TRUE	2	7	0.083	0.292
A36j - wean - distance floor to manure in pit	1 <=50 cm	3	8	0.136	0.364
A36j - wean - distance floor to manure in pit	2 >50 cm	3	8	0.136	0.364
A36k - wean - separated per pen by sex	FALSE	1	6	0.043	0.261
A36k - wean - separated per pen by sex	TRUE	5	11	0.217	0.478
A4 - ability to wear gloves	FALSE	19	41	0.264	0.569
A4 - ability to wear gloves	TRUE	6	6	0.083	0.083
A44 - wean - walking route between barns	1 outside	2	6	0.091	0.273
A44 - wean - walking route between barns	2 inside	4	10	0.182	0.455
A45a - fatten -specific footwear for walking between barns	FALSE	4	12	0.182	0.545
A45a - fatten -specific footwear for walking between barns	TRUE	2	4	0.091	0.182
A45c - fatten - separate overall	FALSE	4	12	0.182	0.545
A45c - fatten - separate overall	TRUE	2	4	0.091	0.182
A45g - fatten - ability to wash hands	FALSE	2	10	0.091	0.455
A45g - fatten - ability to wash hands	TRUE	4	6	0.182	0.273
A46 - fatten - walking route	FALSE	11	22	0.153	0.306
A46 - fatten - walking route	TRUE	14	25	0.194	0.347
A47 - fatten - route from young to old pigs	FALSE	12	28	0.167	0.389
A47 - fatten - route from young to old pigs	TRUE	13	19	0.181	0.264
A48 - fatten - corridor number of materials	1 none	3	15	0.043	0.217
A48 - fatten - corridor number of materials	2 a few	14	23	0.203	0.333
A48 - fatten - corridor number of materials	3 many; full corridor	7	7	0.101	0.101
A49 - fatten - corridor degree dead flies	1 none	11	27	0.159	0.391
A49 - fatten - corridor degree dead flies	2 a few	10	13	0.145	0.188
A49 - fatten - corridor degree dead flies	3 many; full corridor	3	5	0.043	0.072
A5 - presence of shower	FALSE	12	24	0.167	0.333
A5 - presence of shower	TRUE	13	23	0.181	0.319
A50 - fatten - corridor degree feces of vermin	FALSE	18	33	0.261	0.478
A50 - fatten - corridor degree feces of vermin	TRUE	6	12	0.087	0.174
A51a - fatten - average number of pigs per pen	1 <= 10	5	15	0.069	0.208
A51a - fatten - average number of pigs per pen	2 11 to 20	17	22	0.042	0.139
A51a - fatten - average number of pigs per pen	3 >20	3	10	0.236	0.306
A51b - fatten - pig density per pen in m2	1 <=0.95 m2	14	22	0.194	0.306
A51b - fatten - pig density per pen in m2	2 >0.95 m2	11	25	0.153	0.347
A51c - fatten - proportion solid floor	1 <=40%	4	17	0.056	0.236
A51c - fatten - proportion solid floor	2 41-50%	8	11	0.181	0.264
A51c - fatten - proportion solid floor	3 >50%	13	19	0.111	0.153
A51d - fatten - hygiene of floor	1 dry	12	24	0.169	0.338
A51d - fatten - hygiene of floor	2 sometimes wet	13	22	0.183	0.31
A51g - fatten - floor material rubber	FALSE	17	42	0.236	0.583
A51g - fatten - floor material rubber	TRUE	8	5	0.111	0.069
A51h - fatten - floor material steel	FALSE	22	41	0.306	0.569
A51h - fatten - floor material steel	TRUE	3	6	0.042	0.083
A51i - fatten - floor bedding like straw or hay	FALSE	21	40	0.292	0.556
A51i - fatten - floor bedding like straw or hay	TRUE	4	7	0.056	0.097
A51j - fatten - distance floor to manure in pit	1 <=75 cm	14	20	0.209	0.299
A51j - fatten - distance floor to manure in pit	2 >75 cm	9	24	0.134	0.358
A51k - fatten - separated per pen by sex	FALSE	12	22	0.169	0.31
A51k - fatten - separated per pen by sex	TRUE	13	24	0.183	0.338
A55b - fattening period of eldest pigs present	1 <=117 days	16	16	0.271	0.271
A55b - fattening period of eldest pigs present	2 >117 days	6	21	0.102	0.356
A55c - age in days at slaughter of eldest pigs present	1 <=186 days	12	15	0.226	0.283
A55c - age in days at slaughter of eldest pigs present	2 >186 days	7	19	0.132	0.358
A58 - fatten - size pigs of residual pig compartment	0 no residual pig compartment present	12	22	0.167	0.306
A58 - fatten - size pigs of residual pig compartment	1 equal sized pigs in residual pig compartment	4	7	0.056	0.097
A58 - fatten - size pigs of residual pig compartment	2 no equal pigs in residual pig compartment	9	18	0.125	0.25
A6 - shower looks used today	FALSE	22	39	0.306	0.542
A6 - shower looks used today	TRUE	3	8	0.042	0.111
A60a - fatten - presence of sick bay	FALSE	9	17	0.125	0.236
A60a - fatten - presence of sick bay	TRUE	16	30	0.222	0.417
A60c - fatten - sick bay uniformity of pigs	0 no sick bay present	9	17	0.125	0.236
A60c - fatten - sick bay uniformity of pigs	FALSE	11	25	0.153	0.347
A60c - fatten - sick bay uniformity of pigs	TRUE	5	5	0.069	0.069
A60d - fatten - route for movement of pigs through sick bay	0 no sick bay present	9	17	0.125	0.236
A60d - fatten - route for movement of pigs through sick bay	FALSE	9	19	0.125	0.264
A60d - fatten - route for movement of pigs through sick bay	TRUE	7	11	0.097	0.153
A60e - fatten - treatment round possible to end at sick bay	0 no sick bay present	9	17	0.129	0.243
A60e - fatten - treatment round possible to end at sick bay	FALSE	1	11	0.014	0.157
A60e - fatten - treatment round possible to end at sick bay	TRUE	13	19	0.186	0.271
A60f - fatten - separate boots or ability to clean boots for sick bay	0 no sick bay present	9	16	0.125	0.222
A60f - fatten - separate boots or ability to clean boots for sick bay	FALSE	12	29	0.167	0.403
A60f - fatten - separate boots or ability to clean boots for sick bay	TRUE	4	2	0.056	0.028
A69 - outdoor facility type of floor	0 no outdoor facility present	21	40	0.288	0.548
A69 - outdoor facility type of floor	1 not or partly slatted	1	5	0.014	0.068
A69 - outdoor facility type of floor	2 completely slatted	3	3	0.041	0.041
A7 - surveyors needs to take shower	FALSE	22	40	0.306	0.556
A7 - surveyors needs to take shower	TRUE	3	7	0.042	0.097
A71 - pet seen in barn	FALSE	22	43	0.306	0.597
A71 - pet seen in barn	TRUE	3	4	0.042	0.056
A73 - pet seen in canteen	FALSE	16	30	0.222	0.417
A73 - pet seen in canteen	TRUE	9	17	0.125	0.236
A74 - farmer seen to wear gloves	1 yes; part of personell	2	5	0.029	0.071
A74 - farmer seen to wear gloves	2 no	21	42	0.3	0.6
A77 - feed bins covered-up	FALSE	11	32	0.155	0.451
A77 - feed bins covered-up	TRUE	14	14	0.197	0.197
A78 - visible pest control measures	FALSE	16	33	0.222	0.458
A78 - visible pest control measures	TRUE	9	14	0.125	0.194
A79 - general hygiene score outside	1 messy	4	6	0.056	0.083
A79 - general hygiene score outside	2 average	2	12	0.028	0.167
A79 - general hygiene score outside	3 clean	12	19	0.167	0.264
A79 - general hygiene score outside	4 very clean	7	10	0.097	0.139
A8 - surveyor needs to wear farm specific clothing (below overall)	FALSE	22	34	0.306	0.472
A8 - surveyor needs to wear farm specific clothing (below overall)	TRUE	3	13	0.042	0.181
A80 - general hygiene score inside	1 dirty	4	10	0.056	0.139
A80 - general hygiene score inside	2 average	10	15	0.139	0.208
A80 - general hygiene score inside	3 clean	8	15	0.111	0.208
A80 - general hygiene score inside	4 very clean	3	7	0.042	0.097
Q100 - frequency foaming slats	0 never	11	24	0.151	0.329
Q100 - frequency foaming slats	1 hardly ever	6	8	0.082	0.11
Q100 - frequency foaming slats	2 a few times per year or more often	8	16	0.11	0.219
Q106 - number of persons who need to shower	0 no one	19	29	0.26	0.397
Q106 - number of persons who need to shower	1 one to four types of persons	3	12	0.041	0.164
Q106 - number of persons who need to shower	2 every type of person	3	7	0.041	0.096
Q107 - farm clothing	1 full farm clothing	5	17	0.068	0.233
Q107 - farm clothing	2 own clothes with overall above	20	31	0.274	0.425
Q108 -frequency wearing farm clothing	1 sometimes	4	7	0.055	0.096
Q108 -frequency wearing farm clothing	2 always	21	41	0.288	0.562
Q111 - (un)loading place location	FALSE	8	15	0.11	0.205
Q111 - (un)loading place location	TRUE	17	33	0.233	0.452
Q112 - (un)loading place own transport vehicle	FALSE	21	36	0.288	0.493
Q112 - (un)loading place own transport vehicle	TRUE	4	12	0.055	0.164
Q113 - (un)loading place cleaning of transport vehicle	FALSE	12	21	0.164	0.288
Q113 - (un)loading place cleaning of transport vehicle	TRUE	13	27	0.178	0.37
Q115 - (un)loading place pigs able to move back into farm	FALSE	22	38	0.301	0.521
Q115 - (un)loading place pigs able to move back into farm	TRUE	3	10	0.041	0.137
Q116 - (un)loading place transporter allowed inside farm	FALSE	20	38	0.274	0.521
Q116 - (un)loading place transporter allowed inside farm	TRUE	5	10	0.068	0.137
Q118 - (un)loading place frequency cleaning	1 never; few times a year; when it looks dirty	6	11	0.083	0.153
Q118 - (un)loading place frequency cleaning	2 after every use	19	36	0.264	0.5
Q120 - quarantine compartment present	FALSE	23	42	0.315	0.575
Q120 - quarantine compartment present	TRUE	2	6	0.027	0.082
Q125 - pets inside barn	FALSE	21	38	0.288	0.521
Q125 - pets inside barn	TRUE	4	10	0.055	0.137
Q128c - vermin inside barn	FALSE	4	13	0.055	0.178
Q128c - vermin inside barn	TRUE	21	35	0.288	0.479
Q13 - production stages	1 farrow-to-finish; weaning-to-finish	7	19	0.096	0.26
Q13 - production stages	2 finishers only	18	29	0.247	0.397
Q130a - degree of rats inside barn	0 none	12	21	0.164	0.288
Q130a - degree of rats inside barn	1 hardly any	11	19	0.151	0.26
Q130a - degree of rats inside barn	2 many; a plague	2	8	0.027	0.11
Q130b - degree of mice inside barn	0 none	3	9	0.041	0.123
Q130b - degree of mice inside barn	1 hardly any	14	25	0.192	0.342
Q130b - degree of mice inside barn	2 many; a plague	8	14	0.11	0.192
Q130c - degree of flies inside barn	1 none; hardly any	13	26	0.178	0.356
Q130c - degree of flies inside barn	2 many; a plague	12	22	0.164	0.301
Q131 - vermin control performed by	1 owner and/or personell	3	17	0.041	0.233
Q131 - vermin control performed by	2 external company; external company and owner	22	31	0.301	0.425
Q132 - vermin control protocol	FALSE	1	7	0.014	0.096
Q132 - vermin control protocol	TRUE	24	41	0.329	0.562
Q133 - means of fly control	0 none	4	15	0.055	0.205
Q133 - means of fly control	1 with pesticides sprayed on walls	9	14	0.123	0.192
Q133 - means of fly control	2 with pesticides in manure pit	4	14	0.055	0.192
Q133 - means of fly control	3 with use of predatory flies	8	5	0.11	0.068
Q134 -success of vermin control	1 arduous	7	11	0.096	0.151
Q134 -success of vermin control	2 succesful	18	37	0.247	0.507
Q136c - fatten - cleaning frequency pen	1 once a year or less	4	13	0.055	0.178
Q136c - fatten - cleaning frequency pen	2 every batch	21	35	0.288	0.479
Q136d - cleaning frequency corridor	1 every month or less	9	12	0.123	0.164
Q136d - cleaning frequency corridor	2 every week; every time pigs pass the corridor	16	36	0.219	0.493
Q136e - cleaning frequency pen enrichment	1 once a year or less	4	14	0.055	0.192
Q136e - cleaning frequency pen enrichment	2 every batch	21	34	0.288	0.466
Q136f - cleaning frequency ceiling compartment	1 once a year or less	9	26	0.123	0.356
Q136f - cleaning frequency ceiling compartment	2 every batch	16	22	0.219	0.301
Q136h - cleaning frequency boots	1 every month or less	10	17	0.137	0.233
Q136h - cleaning frequency boots	2 every week	6	10	0.082	0.137
Q136h - cleaning frequency boots	3 every day; after every time worn	9	21	0.123	0.288
Q136i - cleaning frequency clothes	1 every month or less	10	7	0.137	0.096
Q136i - cleaning frequency clothes	2 every week	4	23	0.055	0.315
Q136i - cleaning frequency clothes	3 every day; after every time worn	11	18	0.151	0.247
Q136j - cleaning frequency driving boards	1 every month or less	8	30	0.11	0.411
Q136j - cleaning frequency driving boards	2 every week; after every contact with pigs	17	18	0.233	0.247
Q138 - farrow - cleaning procedure pen	1 one or two steps in cleaning	3	4	0.13	0.174
Q138 - farrow - cleaning procedure pen	2 three to five steps in cleaning	3	13	0.13	0.565
Q139 - wean - cleaning procedure pen	1 one or two steps in cleaning	3	7	0.115	0.269
Q139 - wean - cleaning procedure pen	2 three to five steps in cleaning	4	12	0.154	0.462
Q14 - farmtype	1 organic	4	8	0.055	0.11
Q14 - farmtype	2 conventional	21	40	0.288	0.548
Q140 - fatten - cleaning procedure pen	1 zero to two steps in cleaning	9	25	0.123	0.342
Q140 - fatten - cleaning procedure pen	2 three steps in cleaning	9	19	0.123	0.26
Q140 - fatten - cleaning procedure pen	3 four to five steps in cleaning	7	4	0.096	0.055
Q141 - cleaning procedure corridor	1 zero or one step in cleaning	15	24	0.205	0.329
Q141 - cleaning procedure corridor	2 two steps in cleaning	5	16	0.068	0.219
Q141 - cleaning procedure corridor	3 three or four steps in cleaning	5	8	0.068	0.11
Q142 - cleaning procedure boots	0 no boots brush, no soaking, no cleaning with water	5	8	0.068	0.11
Q142 - cleaning procedure boots	1 ór cleaning with brush, or with water	15	24	0.205	0.329
Q142 - cleaning procedure boots	2 two or three steps in cleaning boots	5	16	0.068	0.219
Q146 - time between cleaning and disinfection	1 no idea; no opinion	5	16	0.068	0.219
Q146 - time between cleaning and disinfection	2 less than 12 hours	6	12	0.082	0.164
Q146 - time between cleaning and disinfection	3 more than 24 hours; after barn is completely dry	14	20	0.192	0.274
Q149a - farrow - disinfection frequency pen	1 every year or less	1	6	0.043	0.261
Q149a - farrow - disinfection frequency pen	2 every batch	5	11	0.217	0.478
Q149b - wean - disinfection frequency pen	1 every year or less	1	9	0.038	0.346
Q149b - wean - disinfection frequency pen	2 every batch	6	10	0.231	0.385
Q149c - fatten - disinfection frequency pen	1 never	8	22	0.114	0.314
Q149c - fatten - disinfection frequency pen	2 every year	4	5	0.057	0.071
Q149c - fatten - disinfection frequency pen	3 every batch	12	19	0.171	0.271
Q149d - disinfection frequency corridor	0 never	11	29	0.151	0.397
Q149d - disinfection frequency corridor	1 every month or less	7	8	0.096	0.11
Q149d - disinfection frequency corridor	2 every week; every time pigs pass the corridor	7	11	0.096	0.151
Q149e - disinfection frequency pen enrichment	0 never	10	25	0.137	0.342
Q149e - disinfection frequency pen enrichment	1 once a year or more often	15	23	0.205	0.315
Q149f - disinfection frequency boots	0 never	12	29	0.164	0.397
Q149f - disinfection frequency boots	1 once a year; once a month; once a week	9	8	0.123	0.11
Q149f - disinfection frequency boots	2 every day; after every contact with pigs	4	11	0.055	0.151
Q149g - disinfection frequency driving boards	0 never	12	32	0.164	0.438
Q149g - disinfection frequency driving boards	1 every year or more often	13	16	0.178	0.219
Q15 - other company branches	FALSE	10	18	0.137	0.247
Q15 - other company branches	TRUE	15	30	0.205	0.411
Q151 - use of disinfectant	0 No disinfection	8	14	0.11	0.192
Q151 - use of disinfectant	1 Disinfection with gluteraldehyde + dibenzyl ammonium chloride	12	23	0.164	0.315
Q151 - use of disinfectant	2 Disinfection with other products, like didicyl ammonium chloryde; formaldehyde sodium chloride and more	5	11	0.068	0.151
Q153 - water rinsing post disinfection	0 no disinfection	8	14	0.11	0.192
Q153 - water rinsing post disinfection	1 no rinsing after disinfection	12	21	0.164	0.288
Q153 - water rinsing post disinfection	2 rinsing after disinfection	5	13	0.068	0.178
Q155 - new pigs in pens still wet from cleaning	0 never pens wet when new animals come in	19	34	0.26	0.466
Q155 - new pigs in pens still wet from cleaning	1 sometimes or always pens wet when new animals come in	6	14	0.082	0.192
Q156f - farrow - cross-fostering number of reasons	1 reason to cross-foster piglets	1	5	0.043	0.217
Q156f - farrow - cross-fostering number of reasons	2 reason to cross-foster piglets	3	10	0.13	0.435
Q156f - farrow - cross-fostering number of reasons	3 reason to cross-foster piglets	2	2	0.087	0.087
Q156g - farrow - cross-fostering start age	1 within 24 hours after birth	1	7	0.043	0.304
Q156g - farrow - cross-fostering start age	2 later than 24 hours after birth	5	10	0.217	0.435
Q157 - farrow - cross-fostering end age	1 until 48 hours after birth	2	7	0.087	0.304
Q157 - farrow - cross-fostering end age	2 later than 48 hours after birth	4	10	0.174	0.435
Q158 - farrow - cross-fostering tracked	FALSE	2	6	0.087	0.261
Q158 - farrow - cross-fostering tracked	TRUE	4	11	0.174	0.478
Q16 - crop farming	FALSE	14	29	0.192	0.397
Q16 - crop farming	TRUE	11	19	0.151	0.26
Q160 - farrow - all in / all out proportion	1 less than 75%	3	3	0.13	0.13
Q160 - farrow - all in / all out proportion	2 75 to 100%	3	14	0.13	0.609
Q160a - farrow - all out	1 less than 100%	3	6	0.13	0.261
Q160a - farrow - all out	2 100%	3	11	0.13	0.478
Q164 - wean - procedure for composition of pigs per pen	several reasons	1	7	0.038	0.269
Q164 - wean - procedure for composition of pigs per pen	per litter; sometimes combined with weight	1	5	0.038	0.192
Q164 - wean - procedure for composition of pigs per pen	based on sex and weight	5	7	0.192	0.269
Q166 - farrow - method for movement to weaning barn	1 in a transport vehicle	1	7	0.048	0.333
Q166 - farrow - method for movement to weaning barn	2 walking	4	9	0.19	0.429
Q167 - wean - all in / all out proportion	1 less than 100%	3	12	0.115	0.462
Q167 - wean - all in / all out proportion	2 100%	4	7	0.154	0.269
Q168 - fatten - procedure for pigs not all out	1 stay in own compartment	9	20	0.127	0.282
Q168 - fatten - procedure for pigs not all out	2 residual pig compartment	11	17	0.155	0.239
Q168 - fatten - procedure for pigs not all out	3 move to different compartment with other pigs inside	5	9	0.07	0.127
Q168 - wean - procedure for pigs not all out	0 always aiao	4	6	0.154	0.231
Q168 - wean - procedure for pigs not all out	1 stay in own compartment	1	9	0.038	0.346
Q168 - wean - procedure for pigs not all out	2 move to different compartment with other pigs inside	2	4	0.077	0.154
Q168a - wean - procedure pigs not all out	0 always aiao	4	6	0.154	0.231
Q168a - wean - procedure pigs not all out	1	1	7	0.038	0.269
Q168a - wean - procedure pigs not all out	2	2	6	0.077	0.231
Q169 wean - reason not all out is no uniformity	FALSE	6	13	0.231	0.5
Q169 wean - reason not all out is no uniformity	TRUE	1	6	0.038	0.231
Q16a - farming branch cattle	FALSE	19	38	0.26	0.521
Q16a - farming branch cattle	TRUE	6	10	0.082	0.137
Q16b -farming branch small ruminants	FALSE	23	44	0.315	0.603
Q16b -farming branch small ruminants	TRUE	2	4	0.027	0.055
Q170 - wean - presence of sick bay	FALSE	6	12	0.231	0.462
Q170 - wean - presence of sick bay	TRUE	1	7	0.038	0.269
Q172 - fatten - procedure for composition of pigs per pen	1 not sex or weight	2	13	0.027	0.178
Q172 - fatten - procedure for composition of pigs per pen	2 sex	9	15	0.123	0.205
Q172 - fatten - procedure for composition of pigs per pen	3 sex and weight	8	9	0.11	0.123
Q172 - fatten - procedure for composition of pigs per pen	4 weight	6	11	0.082	0.151
Q173 - fatten - double density stocking fattening	FALSE	12	28	0.164	0.384
Q173 - fatten - double density stocking fattening	TRUE	13	20	0.178	0.274
Q175 - fatten - all in / all out proportion	1 <50%	19	44	0.26	0.603
Q175 - fatten - all in / all out proportion	2 75-100%	6	4	0.082	0.055
Q175a - fatten - all out	<25%	18	40	0.247	0.548
Q175a - fatten - all out	25-100%	7	8	0.096	0.11
Q179 - fatten - frequency empty sick bay	0 no sick bay present	9	15	0.123	0.205
Q179 - fatten - frequency empty sick bay	1 never empty	4	9	0.055	0.123
Q179 - fatten - frequency empty sick bay	2 once per year or less	6	7	0.082	0.096
Q179 - fatten - frequency empty sick bay	3 every half year empty	4	10	0.055	0.137
Q179 - fatten - frequency empty sick bay	4 (almost) always empty	2	7	0.027	0.096
Q179 - fatten - presence of sick bay	FALSE	9	15	0.123	0.205
Q179 - fatten - presence of sick bay	TRUE	16	33	0.219	0.452
Q18 number of farms owned by farmer	1 1 farm	15	29	0.205	0.397
Q18 number of farms owned by farmer	2 2 farms	5	8	0.068	0.11
Q18 number of farms owned by farmer	3 3 or more farms	5	11	0.068	0.151
Q180 - pig from sick bay back to compartment	FALSE	24	42	0.329	0.575
Q180 - pig from sick bay back to compartment	TRUE	1	6	0.014	0.082
Q182 - presence of residual pig compartment	FALSE	9	17	0.123	0.233
Q182 - presence of residual pig compartment	TRUE	16	31	0.219	0.425
Q183 - frequency empty residual pig compartment	0 no residual pig compartment present	9	17	0.123	0.233
Q183 - frequency empty residual pig compartment	1 Never	8	11	0.11	0.151
Q183 - frequency empty residual pig compartment	2 Almost never	5	9	0.068	0.123
Q183 - frequency empty residual pig compartment	3 Often	3	11	0.041	0.151
Q185 - alternative usage residual pig compartment	0 no residual pig compartment present	9	17	0.123	0.233
Q185 - alternative usage residual pig compartment	1 specific compartment	7	10	0.096	0.137
Q185 - alternative usage residual pig compartment	2 used for alternative things	9	21	0.123	0.288
Q186 - combined sick bay and residual pig compartment	0 no sick bay present	9	17	0.123	0.233
Q186 - combined sick bay and residual pig compartment	FALSE	7	13	0.096	0.178
Q186 - combined sick bay and residual pig compartment	TRUE	9	18	0.123	0.247
Q187 - moment of treatment round	1 simultaneous control and treatment round	19	39	0.26	0.534
Q187 - moment of treatment round	2 separate control and treatment round	4	7	0.055	0.096
Q187 - moment of treatment round	3 depends per day	2	2	0.027	0.027
Q189 - occasions for wearing gloves	0 Never	11	22	0.027	0.082
Q189 - occasions for wearing gloves	1 Sometimes	12	20	0.151	0.301
Q189 - occasions for wearing gloves	2 Always	2	6	0.164	0.274
Q192a - farrow - walking route	1 from front to back	1	11	0.043	0.478
Q192a - farrow - walking route	2 from young to old	5	6	0.217	0.261
Q192b - wean - walking route	1 from front to back	2	7	0.077	0.269
Q192b - wean - walking route	2 from young to old	5	12	0.192	0.462
Q192c - fatten - walking route	1 from front to back	9	27	0.123	0.37
Q192c - fatten - walking route	2 from young to old	16	21	0.219	0.288
Q193a - farrow - separate hygiene lock	FALSE	2	9	0.087	0.391
Q193a - farrow - separate hygiene lock	TRUE	4	8	0.174	0.348
Q193b - wean - separate hygiene lock	FALSE	5	13	0.192	0.5
Q193b - wean - separate hygiene lock	TRUE	2	6	0.077	0.231
Q193c - fatten - separate hygiene lock	FALSE	21	44	0.288	0.603
Q193c - fatten - separate hygiene lock	TRUE	4	4	0.055	0.055
Q199 - farrow - compartment duration empty	1 one day or less	4	11	0.174	0.478
Q199 - farrow - compartment duration empty	2 more than one day	2	6	0.087	0.261
Q200 - farrow - showering sows	TRUE	2	8	0.087	0.348
Q200 - farrow - showering sows	FALSE	4	9	0.174	0.391
Q202 - farrow - feedback to gilts	0 breeds own gilts	4	9	0.174	0.391
Q202 - farrow - feedback to gilts	1 no feedback	1	3	0.043	0.13
Q202 - farrow - feedback to gilts	2 feedback	1	5	0.043	0.217
Q203 - wean - compartment duration empty	1 one day or less	3	7	0.115	0.269
Q203 - wean - compartment duration empty	2 more than one day	4	12	0.154	0.462
Q204 - fatten - compartment duration empty	1 one day or less	6	14	0.082	0.192
Q204 - fatten - compartment duration empty	2 one to three days	13	19	0.178	0.26
Q204 - fatten - compartment duration empty	3 more than three days	6	15	0.082	0.205
Q205 - enrichment decomposes	FALSE	3	5	0.041	0.068
Q205 - enrichment decomposes	TRUE	22	43	0.301	0.589
Q206a - enrichment jute	FALSE	22	44	0.301	0.603
Q206a - enrichment jute	TRUE	3	4	0.041	0.055
Q206b - enrichment rope	FALSE	22	45	0.301	0.616
Q206b - enrichment rope	TRUE	3	3	0.041	0.041
Q206c - enrichment alfalfa	FALSE	19	36	0.26	0.493
Q206c - enrichment alfalfa	TRUE	6	12	0.082	0.164
Q206d - enrichment straw	FALSE	11	15	0.151	0.205
Q206d - enrichment straw	TRUE	14	33	0.192	0.452
Q206e - enrichment sawdust	FALSE	20	44	0.274	0.603
Q206e - enrichment sawdust	TRUE	5	4	0.068	0.055
Q206g - enrichment maize or hay	FALSE	20	40	0.274	0.548
Q206g - enrichment maize or hay	TRUE	5	8	0.068	0.11
Q207 enrichment displace between pens	FALSE	19	38	0.26	0.521
Q207 enrichment displace between pens	TRUE	6	10	0.082	0.137
Q21 - number of FTE	1 less than 1	13	30	0.181	0.417
Q21 - number of FTE	2 1 to 1.9	7	7	0.097	0.097
Q21 - number of FTE	3 2 or more	5	10	0.069	0.139
Q210 - materials used for multiple production phases	FALSE	4	8	0.154	0.308
Q210 - materials used for multiple production phases	TRUE	3	11	0.115	0.423
Q211 - which materials used for multiple production phases	0 objects	0	6	0.269	0.5
Q211 - which materials used for multiple production phases	1 or more objects	7	13	0	0.231
Q212 - location of carcass	1 In special container	12	17	0.164	0.233
Q212 - location of carcass	2 On floor of compartment	8	22	0.11	0.301
Q212 - location of carcass	3 On floor of central corridor	5	9	0.068	0.123
Q213 - carcass placed in different pig compartment	FALSE	21	45	0.288	0.616
Q213 - carcass placed in different pig compartment	TRUE	4	3	0.055	0.041
Q214 - possibility pigs contact with carcass remains	FALSE	22	36	0.301	0.493
Q214 - possibility pigs contact with carcass remains	TRUE	3	12	0.041	0.164
Q22 - number of employees	1 one	4	13	0.056	0.181
Q22 - number of employees	2 two to 3	13	21	0.181	0.292
Q22 - number of employees	3 four or more	8	13	0.111	0.181
Q24 - number of employees directly working with pigs	0 zero	13	26	0.188	0.377
Q24 - number of employees directly working with pigs	1 one	8	13	0.116	0.188
Q24 - number of employees directly working with pigs	2 two or more	2	7	0.029	0.101
Q25 - personell during peak labor	1 same personell as usual	13	31	0.178	0.425
Q25 - personell during peak labor	2 extra personell or external party hired	12	17	0.164	0.233
Q26 - farmer acquainted with HEV	FALSE	12	24	0.164	0.329
Q26 - farmer acquainted with HEV	TRUE	13	24	0.178	0.329
Q27 - farmer finds HEV relevant	FALSE	7	17	0.096	0.233
Q27 - farmer finds HEV relevant	TRUE	18	31	0.247	0.425
Q31 - separate barn per production stage	0 no; partly	2	8	0.077	0.308
Q31 - separate barn per production stage	1 yes	5	11	0.192	0.423
Q32 - year of oldest barn	1 1970 or older	3	12	0.042	0.167
Q32 - year of oldest barn	2 1971-1980	10	13	0.139	0.181
Q32 - year of oldest barn	3 1981-1990	4	8	0.056	0.111
Q32 - year of oldest barn	4 1991 or newer	8	14	0.111	0.194
Q33 - year of newest barn	1 2005 or older	6	10	0.082	0.137
Q33 - year of newest barn	2 2006-2010	4	10	0.055	0.137
Q33 - year of newest barn	3 2011-2015	9	21	0.123	0.288
Q33 - year of newest barn	4 2016 or newer	6	7	0.082	0.096
Q34 - free-range	FALSE	21	40	0.288	0.548
Q34 - free-range	TRUE	4	8	0.055	0.11
Q36 - farrow - weeksystem	1 one week system	5	12	0.217	0.522
Q36 - farrow - weeksystem	2 different week system	1	5	0.043	0.217
Q38 - farrow - artificial insemination company	1 different from Topigs	2	4	0.087	0.174
Q38 - farrow - artificial insemination company	2 Topigs	4	13	0.174	0.565
Q39 - farrow - type of boar	1 different boar	2	8	0.087	0.348
Q39 - farrow - type of boar	2 tempo boar	4	9	0.174	0.391
Q41 - farrow - rotational cross-breeding	FALSE	5	11	0.217	0.478
Q41 - farrow - rotational cross-breeding	TRUE	1	6	0.043	0.261
Q43 - farrow - purchase of gilts	FALSE	4	10	0.174	0.435
Q43 - farrow - purchase of gilts	TRUE	2	7	0.087	0.304
Q45 - farrow - number of sow available spots	1 <100	3	9	0.13	0.391
Q45 - farrow - number of sow available spots	2 >=100	3	8	0.13	0.348
Q47 - wean - number of pigs weaned per year	1 <10000	2	8	0.083	0.333
Q47 - wean - number of pigs weaned per year	2 >10000	3	11	0.125	0.458
Q48 - wean - number of batches per year	1 <=7	4	10	0.16	0.4
Q48 - wean - number of batches per year	2 >7	3	8	0.12	0.32
Q49 - wean - average number of pigs per pen	1 <=20	4	8	0.154	0.308
Q49 - wean - average number of pigs per pen	2 >20	3	11	0.115	0.423
Q50 - fatten - number of source farms	0 breeds own fatteners	5	17	0.068	0.233
Q50 - fatten - number of source farms	1 always same source	15	22	0.205	0.301
Q50 - fatten - number of source farms	2 two or more sources	5	9	0.068	0.123
Q51 - fatten - number of fattening pigs slaughtered per year	1 <5000	8	19	0.116	0.275
Q51 - fatten - number of fattening pigs slaughtered per year	2 >10000	7	12	0.101	0.174
Q51 - fatten - number of fattening pigs slaughtered per year	3 5000-10000	8	15	0.116	0.217
Q52 - fatten - number of batches per year	1 <=2.8	7	8	0.097	0.111
Q52 - fatten - number of batches per year	2 >3.1	8	5	0.111	0.069
Q52 - fatten - number of batches per year	3 2.9-3.1	10	34	0.139	0.472
Q53 - fatten - average number of pigs per pen	1 <=10	9	13	0.123	0.178
Q53 - fatten - average number of pigs per pen	1 11-20	13	25	0.041	0.137
Q53 - fatten - average number of pigs per pen	1 >=21	3	10	0.178	0.342
Q54 - salmonella status	1 Dutch category 1: low risk	19	34	0.268	0.479
Q54 - salmonella status	2 Dutch category 2; 3: moderate; high risk	6	12	0.085	0.169
Q55 - salmonella score 2 or 3	FALSE	16	28	0.219	0.384
Q55 - salmonella score 2 or 3	TRUE	9	20	0.123	0.274
Q56 - PRRSv outbreak	FALSE	22	43	0.306	0.597
Q56 - PRRSv outbreak	TRUE	2	5	0.028	0.069
Q57 - Influenza outbreak	FALSE	18	32	0.247	0.438
Q57 - Influenza outbreak	TRUE	7	16	0.096	0.219
Q60 - farrow - defined daily dose	1 <1.5	4	6	0.182	0.273
Q60 - farrow - defined daily dose	2 >1.5	2	10	0.091	0.455
Q60b - wean - defined daily dose	1 <=6	3	10	0.12	0.4
Q60b - wean - defined daily dose	2 >=8	4	8	0.16	0.32
Q60c - fatten - defined daily dose	1 <=1	8	17	0.113	0.239
Q60c - fatten - defined daily dose	2 1.1-4.9	10	24	0.07	0.099
Q60c - fatten - defined daily dose	3 >=5	5	7	0.141	0.338
Q61 - farrow - number of vaccines applied	1 <5	2	9	0.087	0.391
Q61 - farrow - number of vaccines applied	2 >=5	4	8	0.174	0.348
Q61a - farrow - porcine circovirus 2 vaccination	FALSE	2	9	0.087	0.391
Q61a - farrow - porcine circovirus 2 vaccination	TRUE	4	8	0.174	0.348
Q61b - farrow - M. hyopneumoniae vaccination	FALSE	4	9	0.174	0.391
Q61b - farrow - M. hyopneumoniae vaccination	TRUE	2	8	0.087	0.348
Q61d - farrow - E. coli vaccination	FALSE	1	9	0.043	0.391
Q61d - farrow - E. coli vaccination	TRUE	5	8	0.217	0.348
Q61i - farrow - Influenza vaccination	FALSE	6	8	0.261	0.348
Q61i - farrow - Influenza vaccination	TRUE	0	9	0	0.391
Q62 - wean - number of vaccines applied	1 zero vaccines	3	11	0.115	0.423
Q62 - wean - number of vaccines applied	2 one or two vaccines	4	8	0.154	0.308
Q62a - wean - porcine circovirus 2 vaccination	FALSE	4	14	0.154	0.538
Q62a - wean - porcine circovirus 2 vaccination	TRUE	3	5	0.115	0.192
Q63 - fatten - number of vaccines applied	0 zero vaccines	13	39	0.178	0.534
Q63 - fatten - number of vaccines applied	1 one vaccine	7	5	0.096	0.068
Q63 - fatten - number of vaccines applied	2 two to six vaccines	5	4	0.068	0.055
Q63b - fatten - Mycoplasma hyopneumoniae vaccination	FALSE	22	45	0.301	0.616
Q63b - fatten - Mycoplasma hyopneumoniae vaccination	TRUE	3	3	0.041	0.041
Q63e - fatten - Lawsonia intracellularis vaccination	FALSE	19	45	0.26	0.616
Q63e - fatten - Lawsonia intracellularis vaccination	TRUE	6	3	0.082	0.041
Q63g - fatten - Actinobacillus pleuropneumoniae vaccination	FALSE	19	44	0.26	0.603
Q63g - fatten - Actinobacillus pleuropneumoniae vaccination	TRUE	6	4	0.082	0.055
Q64 - farrow - intradermal vaccination	FALSE	19	41	0.26	0.562
Q64 - farrow - intradermal vaccination	TRUE	6	7	0.082	0.096
Q65a - farrow - needle replacement	1 at least per compartment	4	9	0.174	0.391
Q65a - farrow - needle replacement	2 less frequent than per compartment	2	8	0.087	0.348
Q65b - wean - needle replacement	1 at least per compartment	4	5	0.174	0.217
Q65b - wean - needle replacement	2 less frequent than per compartment	2	12	0.087	0.522
Q65c - fatten - needle replacement	0 could not answer	3	8	0.041	0.11
Q65c - fatten - needle replacement	1 at least per compartment	8	10	0.11	0.137
Q65c - fatten - needle replacement	2 less frequent than per compartment	14	30	0.192	0.411
Q66 - farrow - mortality rate	1 <14%	3	7	0.136	0.318
Q66 - farrow - mortality rate	2 >14%	2	10	0.091	0.455
Q67 - wean - age at weaning	1 <27 days	3	8	0.13	0.348
Q67 - wean - age at weaning	2 >=27 days	3	9	0.13	0.391
Q71 - wean - mortality rate	1 <=2.5%	4	9	0.167	0.375
Q71 - wean - mortality rate	2 >2.5%	1	10	0.042	0.417
Q72 - fatten - Age at start fattening phase	0 could not answer	3	6	0.096	0.11
Q72 - fatten - Age at start fattening phase	1 <10 weeks	7	8	0.041	0.164
Q72 - fatten - Age at start fattening phase	2 about 10 weeks	12	22	0.041	0.082
Q72 - fatten - Age at start fattening phase	3 >10 weeks	3	12	0.164	0.301
Q73 - fatten - daily growth rate (grams)	0 could not answer	2	4	0.027	0.055
Q73 - fatten - daily growth rate (grams)	1 770-849	6	23	0.082	0.315
Q73 - fatten - daily growth rate (grams)	2 850-899	5	14	0.068	0.192
Q73 - fatten - daily growth rate (grams)	3 900-1000	12	7	0.164	0.096
Q74 - fatten - energy corrected feed conversion ratio	0 could not answer	2	8	0.027	0.11
Q74 - fatten - energy corrected feed conversion ratio	1 20.2-22.9 MJ NE	4	7	0.055	0.096
Q74 - fatten - energy corrected feed conversion ratio	2 22.9-25.5 MJ NE	13	20	0.178	0.274
Q74 - fatten - energy corrected feed conversion ratio	3 >25.5 MJ NE	6	13	0.082	0.178
Q75 - fatten - mortality rate	1 <2%	8	14	0.114	0.2
Q75 - fatten - mortality rate	2 2-2.9%	10	20	0.1	0.157
Q75 - fatten - mortality rate	3 >=3%	7	11	0.143	0.286
Q76 - fatten - average fattening period	1 <=105 days	11	4	0.155	0.056
Q76 - fatten - average fattening period	2 105-115 days	9	18	0.07	0.338
Q76 - fatten - average fattening period	3 >115 days	5	24	0.127	0.254
Q77 - fatten - variation in age at moment of slaughter	<=14	13	18	0.183	0.254
Q77 - fatten - variation in age at moment of slaughter	15-21	4	11	0.113	0.239
Q77 - fatten - variation in age at moment of slaughter	>21	8	17	0.056	0.155
Q78 - fatten - number of compartments per slaughter batch	1 <=2	4	12	0.056	0.169
Q78 - fatten - number of compartments per slaughter batch	2 3 to 4	17	25	0.056	0.127
Q78 - fatten - number of compartments per slaughter batch	3 >4	4	9	0.239	0.352
Q79a - farrow - feeding milkreplacer	FALSE	3	9	0.13	0.391
Q79a - farrow - feeding milkreplacer	TRUE	3	8	0.13	0.348
Q79b - farrow - feeding pellets	FALSE	1	5	0.043	0.217
Q79b - farrow - feeding pellets	TRUE	5	12	0.217	0.522
Q80 - wean - type of feed	1 solid feed	7	12	0.269	0.462
Q80 - wean - type of feed	2 liquid feed	0	7	0	0.269
Q81 - fatten - type of feed	1 solid feed	21	32	0.292	0.444
Q81 - fatten - type of feed	2 liquid feed	4	15	0.056	0.208
Q82a - farrow - feeding system	1 cups	3	5	0.13	0.217
Q82a - farrow - feeding system	2 through or manger	3	12	0.13	0.522
Q82b - wean - feeding system	1 through	3	8	0.115	0.308
Q82b - wean - feeding system	2 manger	4	11	0.154	0.423
Q82c - fatten - feeding system	1 through	7	20	0.097	0.278
Q82c - fatten - feeding system	2 manger	18	27	0.25	0.375
Q84 - frequency emptying feed silo	1 twice per year or less	13	15	0.178	0.205
Q84 - frequency emptying feed silo	2 more than twice a year	12	33	0.164	0.452
Q85 - feed acidification	FALSE	19	32	0.26	0.438
Q85 - feed acidification	TRUE	6	16	0.082	0.219
Q86 - residual feed cart	FALSE	20	39	0.274	0.534
Q86 - residual feed cart	TRUE	5	9	0.068	0.123
Q87 - usage of feed from residual feed cart	1 not feeding to other pigs	14	29	0.192	0.397
Q87 - usage of feed from residual feed cart	2 feeding to other pigs	11	19	0.151	0.26
Q88 - water source	1 tap water	11	14	0.153	0.194
Q88 - water source	2 water well deeper than 50m	3	10	0.042	0.139
Q88 - water source	3 water well more superficial than 50m	11	23	0.153	0.319
Q89a - year of drilling water well	0 no water well	11	15	0.153	0.208
Q89a - year of drilling water well	1 1980-2000	8	14	0.111	0.194
Q89a - year of drilling water well	2 2001-2020	6	18	0.083	0.25
Q89b - distance well to manure storage	0 no water well	11	15	0.083	0.25
Q89b - distance well to manure storage	1 <=20m	6	18	0.111	0.194
Q89b - distance well to manure storage	2 >20m	8	14	0.153	0.208
Q89e - metal separator for well water	0 no water well	11	15	0.153	0.208
Q89e - metal separator for well water	FALSE	5	11	0.069	0.153
Q89e - metal separator for well water	TRUE	8	22	0.111	0.306
Q90 - water acidification	FALSE	19	31	0.26	0.425
Q90 - water acidification	TRUE	6	17	0.082	0.233
Q91a - wean - water acidification	FALSE	5	13	0.192	0.5
Q91a - wean - water acidification	TRUE	2	6	0.077	0.231
Q91b - fatten - water acidification	FALSE	17	38	0.233	0.521
Q91b - fatten - water acidification	TRUE	8	10	0.11	0.137
Q93 - cleaning watersystem	0 no cleaning done	6	13	0.086	0.186
Q93 - cleaning watersystem	1 flushing	11	26	0.157	0.371
Q93 - cleaning watersystem	2 continuous disinfection; disinfection by electrolysis of salt and water	7	7	0.1	0.1
Q95 - watersystem detergent	0 no cleaning done	5	9	0.068	0.123
Q95 - watersystem detergent	1 no detergent used	5	18	0.068	0.247
Q95 - watersystem detergent	2 chlorine; chlorine dioxide	9	13	0.123	0.178
Q95 - watersystem detergent	3 hydrogen peroxide	6	8	0.082	0.11
Q97a - farrow - frequency emptying manurepit	1 every batch or more often	2	6	0.087	0.261
Q97a - farrow - frequency emptying manurepit	2 less often than every batch	4	11	0.174	0.478
Q97b - wean - frequency emptying manurepit	1 every batch or more often	2	7	0.077	0.269
Q97b - wean - frequency emptying manurepit	2 less often than every batch	5	12	0.192	0.462
Q97c - fatten - frequency emptying manurepit	1 every batch or more often	9	17	0.123	0.233
Q97c - fatten - frequency emptying manurepit	2 less often than every batch	16	31	0.219	0.425
Q99a - farrow - pen fouling	FALSE	2	7	0.087	0.304
Q99a - farrow - pen fouling	TRUE	4	10	0.174	0.435
Q99b - wean - pen fouling	FALSE	2	8	0.077	0.308
Q99b - wean - pen fouling	TRUE	5	11	0.192	0.423
Q99c - fatten - frequency pen fouling	0 never; hardly ever	7	14	0.096	0.192
Q99c - fatten - frequency pen fouling	1 occasionally	11	16	0.151	0.219
Q99c - fatten - frequency pen fouling	2 (almost) always	7	18	0.096	0.247
